# Supplementary material for: Pathogenicity Induced by Invasive Infection of Streptococcus dysgalactiae subsp. equisimilis in a Mouse Model of Diabetes
Source: Front Microbiol. 2018 Sep 21;9:2128. doi: 10.3389/fmicb.2018.02128 (PMC6160533; doi:10.3389/fmicb.2018.02128)
Supplement: TABLE S1 — Genes increased by SDSE-167 injection in both db/+ and db/dbmice. [file Table_1.XLSX]

## Sheet: db_m_both167_meta_1227genes.csv
	db/db SDSE167		m+/db SDSE167		db/db SA		m+/db SA
Gene ID	Log(Fold Change)	p-value (FDR)	Log(Fold Change)	p-value (FDR)	Log(Fold Change)	p-value (FDR)	Log(Fold Change)	p-value (FDR)
Gm10309	10	1e-06	10	1e-06	1.17966	0.701268	1.35906	0.0632433
Ripk2	10	1e-06	2.16885	1e-06	-1.00624	0.999785	-1.10845	0.312056
Il33	10	1e-06	1.9324	3.839e-06	-1.11813	0.940085	1.20368	0.491639
Rnd1	10	1e-06	3.52828	1e-06	-1.36405	0.0803191	-1.18196	0.408883
Tnfaip3	10	1e-06	10	1e-06	-1.12445	0.934593	1.27188	0.324474
Selp	10	1e-06	3.07588	1e-06	-1.08686	0.982869	1.06234	0.848857
Reg3g	10	1e-06	10	1e-06	1.2751	0.924703	1.15709	0.846986
Slc7a6	10	1e-06	4.04651	1e-06	-1.15417	0.852217	1.18124	0.612052
Serpine1	10	1e-06	10	1e-06	1.18237	0.310465	1.31627	0.0903331
Cxcl2	9.19347	1e-06	3.09647	1e-06	1.19749	0.922663	1.68544	0.124175
Arrdc4	9.12254	1e-06	2.84747	1e-06	-1.18631	0.329518	-1.11164	0.573973
Pfkfb3	7.93949	1e-06	4.65729	1e-06	-1.2244	0.301603	-1.09374	0.524471
Tnfrsf23	7.5481	1e-06	2.3542	1e-06	1.21577	0.31698	1.26337	0.32564
Sele	7.19414	1e-06	2.111	1e-06	-1.05927	0.999785	1.38124	0.130137
Ch25h	7.05751	1e-06	2.66977	2.395e-06	1.21451	0.86316	1.12597	0.837768
Car4	6.9558	1e-06	2.30092	1e-06	-1.10865	0.999785	1.23511	0.538442
Tm4sf20	6.92064	1e-06	5.56947	1e-06	1.05474	0.999785	1.23778	0.71153
Slc10a6	6.84778	1e-06	10	1e-06	-1.18534	0.842027	1.32148	0.347147
Thbs1	6.83611	1e-06	1.78484	1e-06	1.09559	0.97075	-1.13511	0.629726
A330021E22Rik	6.69271	1e-06	2.81924	5.305e-05	1.58815	0.487187	1.1875	0.798189
Ralgds	6.43363	1e-06	2.43809	1e-06	-1.07351	0.999785	1.31412	0.204272
Adamts4	6.30324	1e-06	1.92508	3.56e-06	1.06295	0.999785	1.25054	0.359966
Sgms1	6.1828	1e-06	3.39365	1e-06	-1.02556	0.999785	-1.16535	0.243728
Gbp5	6.12521	1e-06	1.65204	0.0268721	1.09047	0.999785	1.31027	0.437844
Acvr1b	6.08651	1e-06	2.59382	1e-06	1.26656	0.0870255	-1.23595	0.0722953
Slc7a11	5.95002	1e-06	2.09331	0.0006181	1.0578	0.999785	1.06984	0.908408
Rnf122	5.9287	1e-06	1.35537	0.0275061	-1.03134	0.999785	-1.01546	0.964382
Egr1	5.78422	1e-06	3.54076	1e-06	1.08377	0.970005	1.04513	0.864594
Apaf1	5.59334	1e-06	3.71246	1e-06	1.24677	0.317962	1.31309	0.110376
Cep170	4.92018	1e-06	1.78985	1e-06	1.27536	0.158425	-1.06109	0.823049
Gadd45b	4.87003	1e-06	2.69446	1e-06	1.09496	0.999785	1.29759	0.296615
Slc16a1	4.86383	1e-06	2.5692	1e-06	1.05195	0.817816	-1.05634	0.604572
Zc3h12a	4.81851	1e-06	3.76683	1e-06	1.17497	0.645157	1.25277	0.260183
Adh6b	4.78866	1e-06	2.23788	1e-06	1.06368	0.999785	1.01819	0.96656
Pdgfc	4.67313	1e-06	1.45875	3.997e-05	1.1486	0.539527	-1.17736	0.292848
Ms4a4a	4.579	1e-06	2.22447	0.001685	-1.22118	0.962561	1.07393	0.918205
Niacr1	4.4113	1e-06	2.9677	1e-06	-1.06725	0.999785	1.2145	0.581166
Reg3b	4.29721	1e-06	6.2006	1e-06	1.14409	0.999785	1.03284	0.968919
Lrig2	4.14711	1e-06	1.29713	0.0224118	1.10444	0.86716	-1.31728	0.0588782
Ier3	4.07237	1e-06	4.3952	1e-06	1.19812	0.716195	1.46649	0.0766706
Adck4	4.04211	1e-06	4.08839	1e-06	-1.03088	0.999785	1.16648	0.252836
BC023105	3.99868	1e-06	1.17081	0.0255378	1.11475	0.313114	1.14881	0.0898714
Klf6	3.99199	1e-06	1.90859	1e-06	1.27474	0.186156	-1.06751	0.808791
Slc16a6	3.89475	1e-06	1.58204	3.103e-06	1.12051	0.736308	1.22393	0.161127
Gja1	3.88606	1e-06	1.5595	0.000229	1.1666	0.666396	1.20456	0.332109
Sntb2	3.78509	1e-06	1.45768	2.865e-05	1.18105	0.407232	-1.14411	0.406385
Ifitm6	3.66653	1e-06	1.94527	6.179e-05	1.24249	0.637189	1.36828	0.21646
Pcsk5	3.64887	1e-06	3.6403	1e-06	-1.0094	0.999785	1.08116	0.651281
Slc6a8	3.61463	1e-06	1.93585	1e-06	1.1279	0.798008	1.18905	0.230918
Adm	3.55886	1e-06	1.58161	0.0168359	1.05158	0.999785	1.18313	0.624854
D8Ertd82e	3.48412	1e-06	1.54448	0.002897	1.0344	0.999785	-1.01557	0.96866
Nfkbia	3.4072	1e-06	2.65042	1e-06	1.05509	0.883051	-1.09896	0.286904
Sox9	3.40379	1e-06	2.49324	1e-06	-1.22199	0.153049	1.10487	0.628816
Ngp	3.39991	1e-06	3.05853	1e-06	-1.14849	0.983552	1.4017	0.407466
Pmepa1	3.38578	1e-06	1.25474	0.0484281	-1.10882	0.703091	1.20704	0.1779
Kcnj8	3.32954	1e-06	1.48223	0.0001385	1.09791	0.873716	1.21645	0.186821
Clec4n	3.31583	1e-06	1.7735	0.001007	1.07306	0.999785	1.20627	0.561229
Rhob	3.29268	1e-06	1.55551	0.0009443	1.24955	0.267941	-1.0264	0.941913
Adrb2	3.26769	1e-06	3.43616	1e-06	-1.28403	0.278672	1.25613	0.339947
Lilrb4	3.25481	1e-06	1.65862	1e-06	1.29892	0.0624821	1.16151	0.370591
G3bp2	3.24208	1e-06	1.34094	1e-06	-1.08143	0.442807	1.07797	0.443415
Thbd	3.23851	1e-06	2.18365	1e-06	1.18855	0.608753	1.04978	0.897799
Sbno2	3.20224	1e-06	2.44124	1e-06	1.21535	0.0682636	1.18463	0.124345
Gbp6	3.2005	1e-06	1.69986	1e-06	1.03901	0.999785	1.21252	0.166846
Ddx28	3.18714	1e-06	1.92013	6.951e-05	1.29642	0.527947	1.10032	0.815178
Xaf1	3.15409	1e-06	1.83849	1e-06	-1.03669	0.999785	-1.02776	0.900391
Prrg4	3.10953	1e-06	1.53246	0.002887	1.12218	0.954087	1.02222	0.954194
Casp4	3.09226	1e-06	2.03543	3.786e-06	1.02755	0.999785	-1.04124	0.929157
Fam83a	3.09069	1e-06	2.17659	1e-06	1.06308	0.999785	1.2644	0.389934
Darc	3.07873	1e-06	1.53437	0.00388	-1.21985	0.590068	-1.00546	0.989992
Spic	3.07636	1e-06	1.79938	0.002224	1.28959	0.578813	1.33572	0.33384
Adamts1	3.076	1e-06	1.34139	0.009949	1.20229	0.294615	-1.08593	0.719145
Lepr	3.0673	1e-06	1.80692	0.0009921	1.16042	0.964207	-1.0226	0.966105
Ifi205	3.02948	1e-06	1.68596	6.519e-06	1.08564	0.999785	-1.2119	0.375219
Exoc6b	2.92717	1e-06	1.53545	1e-06	1.01711	0.999785	1.01741	0.934547
Ankrd57	2.90534	1e-06	2.70919	1e-06	1.07984	0.999785	1.01619	0.967841
Hivep2	2.89281	1e-06	2.12151	1e-06	-1.10848	0.846898	-1.26513	0.103872
Cd33	2.88387	1e-06	2.48729	1e-06	1.20581	0.371174	1.11953	0.603843
Nfkb2	2.88343	1e-06	2.45858	1e-06	-1.02348	0.999785	1.22662	0.18908
Ctsj	2.86939	1e-06	2.19092	0.002324	1.07047	0.999785	1.29332	0.608485
Amigo3	2.81436	1e-06	2.34091	1e-06	1.24626	0.281073	1.18236	0.402355
Pgm1	2.80118	1e-06	2.00175	1e-06	1.14117	0.565596	1.24148	0.067367
Irgm1	2.76405	1e-06	1.31294	1e-06	1.13491	0.0937364	1.11129	0.145962
Tmem173	2.72192	1e-06	1.78934	1e-06	1.27198	0.189606	1.19469	0.372165
Ssx2ip	2.72005	1e-06	1.45399	3.137e-05	1.24259	0.0968268	1.08012	0.676418
Rasd1	2.70508	1e-06	2.61601	1e-06	1.15896	0.822397	1.2507	0.330525
Gm5828	2.69591	1e-06	3.12909	1e-06	-1.02862	0.999785	-1.05835	0.813677
2810026P18Rik	2.66558	1e-06	1.58192	0.002545	1.32106	0.319704	1.10906	0.749008
Zfp40	2.65496	1e-06	1.69879	0.006321	1.1177	0.999785	1.18395	0.648537
Tcfe3	2.65303	1e-06	2.46448	1e-06	1.08645	0.668793	1.11297	0.298891
Bcl2l1	2.64825	1e-06	1.8838	1e-06	-1.11566	0.676245	-1.06316	0.757049
Synpo	2.63506	1e-06	1.97436	7.493e-06	1.4552	0.0681867	1.32174	0.250607
Eya3	2.62748	1e-06	1.73048	1e-06	1.02622	0.999785	-1.05922	0.629327
Ngf	2.6013	1e-06	1.27949	0.021879	-1.05269	0.999785	1.0339	0.890095
Gadd45a	2.59626	1e-06	1.59177	4.406e-05	-1.16664	0.632674	1.0244	0.936503
Leap2	2.58594	1e-06	2.79705	1e-06	-1.0794	0.850028	-1.19925	0.310823
Nod1	2.5739	1e-06	1.27452	0.001545	1.12778	0.485706	-1.02605	0.889604
D17H6S56E-5	2.54596	1e-06	3.29518	1e-06	-1.06668	0.999785	-1.20602	0.46733
Crem	2.53744	1e-06	1.87924	1e-06	-1.02139	0.999785	1.02716	0.925631
Il8rb	2.53606	0.000432	1.99215	0.011846	1.7159	0.198402	1.65578	0.158674
Pvr	2.52933	1e-06	1.57641	1e-06	-1.01229	0.999785	-1.0393	0.856937
Rps6ka3	2.52557	1e-06	1.50733	8.88e-06	1.10934	0.822969	-1.02436	0.923737
Prkx	2.49762	1e-06	2.15079	1e-06	1.21023	0.137315	1.10187	0.485174
E2f8	2.49637	1e-06	1.95387	1e-06	1.27044	0.211582	-1.12369	0.491906
Apbb3	2.48887	1e-06	2.06632	1e-06	-1.06022	0.960752	1.0944	0.570538
Nampt	2.48598	1e-06	1.87332	1e-06	1.05098	0.672788	1.04319	0.614155
Retnlg	2.48172	1.494e-06	1.78204	0.0147485	1.04369	0.999785	1.28237	0.538794
Agap1	2.47505	1e-06	1.6726	1e-06	1.04433	0.999785	-1.02031	0.91755
Itgam	2.47485	1e-06	2.08467	1.268e-05	1.14194	0.960565	1.4704	0.105385
Mmp8	2.4346	1e-06	3.68589	1e-06	1.09453	0.999785	1.51037	0.284192
Gm8211	2.43055	1.492e-06	1.97566	0.0139653	1.12247	0.999785	1.54068	0.272877
Atf3	2.43021	1e-06	1.8215	8.303e-06	-1.07176	0.999785	1.25009	0.316147
Etv3	2.42434	1e-06	2.3569	1e-06	-1.23842	0.0533957	1.09065	0.590934
Mamstr	2.41791	1e-06	1.87575	0.0002813	-1.144	0.925068	1.36053	0.243541
Rasip1	2.41748	1e-06	1.37454	0.009567	1.00351	0.999785	1.06627	0.809197
Atxn7	2.41652	1e-06	1.30453	0.0002882	1.05983	0.960565	1.0189	0.9188
Itpkc	2.41308	1e-06	1.60863	7.767e-05	1.10179	0.934063	1.07719	0.792121
Tnfaip2	2.41193	1e-06	1.31048	0.002704	1.04811	0.999785	1.03691	0.862759
Polr3d	2.40648	1e-06	2.2752	1e-06	1.16392	0.568941	1.32067	0.0530477
Birc3	2.40367	1e-06	1.35388	0.0005685	-1.14814	0.609379	-1.18866	0.19952
F13a1	2.37082	1e-06	1.62736	0.0235213	-1.00876	0.999785	1.28425	0.455375
Mrap	2.36831	1e-06	1.9843	1e-06	-1.07148	0.452062	1.05408	0.684339
Snord16a	2.35477	1e-06	1.59602	1e-06	1.18313	0.295847	-1.01904	0.934999
Ccdc21	2.35382	1e-06	1.50205	2.719e-06	1.23068	0.180216	1.04288	0.847974
Ahcyl2	2.3507	1e-06	1.38973	1e-06	1.02908	0.999785	-1.15621	0.0856023
Tmem2	2.3487	1e-06	1.40185	0.0003269	1.15384	0.423326	1.11638	0.503282
Socs2	2.34726	1e-06	1.31917	0.008822	1.20219	0.449507	1.18289	0.249541
Bzw2	2.33554	1e-06	2.06114	1e-06	-1.16475	0.270703	-1.01549	0.946842
Hspa14	2.32099	1e-06	1.36953	0.001082	-1.07388	0.912669	1.00485	0.986499
Slc30a4	2.31603	1e-06	1.23303	0.0106089	1.21818	0.0834859	1.06796	0.655715
Wsb1	2.29078	1e-06	1.30557	3.987e-05	1.23749	0.0683688	-1.01461	0.931157
Cblb	2.28578	1e-06	1.60597	1e-06	1.20219	0.0722376	1.0051	0.980698
Elk1	2.25072	1e-06	1.76863	1e-06	-1.041	0.999785	-1.08868	0.570538
Cd93	2.24595	1e-06	1.52592	1.787e-05	1.171	0.389345	-1.2603	0.1341
Zfp828	2.24452	1e-06	1.60863	1e-06	1.1666	0.335738	1.16022	0.275996
Rrp1b	2.21991	1e-06	1.52879	0.005802	1.31019	0.265024	1.23149	0.382123
2310016C08Rik	2.21616	1e-06	1.88464	0.0003368	-1.00608	0.999785	1.39795	0.195891
Jun	2.20452	1e-06	2.11996	1e-06	1.18325	0.160591	1.19514	0.248047
Fosl2	2.2045	1e-06	1.916	1e-06	1.25919	0.0801146	1.26852	0.0884614
Bach1	2.2036	1e-06	1.44569	1e-06	1.07615	0.773202	1.00616	0.967841
Taf1	2.19996	1e-06	1.9135	1e-06	1.32162	0.0653405	1.25895	0.106245
Tbk1	2.19777	1e-06	1.42243	2.639e-05	1.24996	0.109628	-1.10256	0.549585
Enc1	2.18631	1e-06	2.83573	1e-06	1.14615	0.527947	1.26547	0.147133
Tnip2	2.18518	1e-06	1.91273	1e-06	1.1245	0.846898	1.17245	0.475249
Mkl1	2.18234	1e-06	1.9989	1e-06	1.27901	0.0760672	1.26789	0.0731378
Mcoln2	2.17322	1e-06	1.66904	0.0107975	-1.11689	0.999385	1.38068	0.250298
Ptpn23	2.17217	1e-06	1.61016	1e-06	1.00333	0.999785	1.04735	0.832064
Prkch	2.17045	1e-06	1.47926	0.0008744	1.17076	0.541959	1.18495	0.360992
3110043O21Rik	2.16982	1e-06	1.92403	1e-06	1.25669	0.171235	-1.01283	0.968882
Ms4a8a	2.16419	1e-06	3.2343	1e-06	1.134	0.824523	1.04149	0.890178
Ddx52	2.14396	1e-06	1.24099	0.0224977	1.21182	0.256501	-1.16495	0.262378
Rad17	2.12496	1e-06	1.61682	2.299e-06	1.27955	0.102674	-1.00591	0.985558
A230067G21Rik	2.12481	1e-06	1.61467	1e-06	1.06302	0.846067	-1.05366	0.645268
Ippk	2.12197	1e-06	1.50107	0.0006784	1.24417	0.334499	1.00548	0.988131
Skil	2.1172	1e-06	1.45305	0.004498	1.04617	0.999785	1.13035	0.607201
Cd9	2.1041	1e-06	1.72348	1e-06	1.09635	0.954502	-1.00393	0.989992
Usp53	2.10182	1e-06	1.57207	1e-06	1.20627	0.20154	1.08901	0.629507
Mapk6	2.08938	1e-06	1.43074	1e-06	1.10066	0.295193	-1.0626	0.450509
Kctd10	2.08637	1e-06	1.39074	0.006591	1.0712	0.999785	1.09287	0.707144
Ddit4	2.08459	1e-06	2.80489	1e-06	-1.03214	0.999785	1.18696	0.407829
Trmt61b	2.08396	1e-06	1.91467	1.605e-06	1.28862	0.28591	1.2847	0.250666
Sla	2.08303	1e-06	2.18469	1e-06	1.22308	0.460943	1.14959	0.561761
Il2rg	2.07691	1e-06	1.41263	0.029546	-1.02558	0.999785	1.07588	0.828142
Map3k8	2.07559	1e-06	1.89889	1e-06	-1.09116	0.942055	1.17354	0.383129
Sema4c	2.07111	1e-06	1.50274	0.0051	1.17896	0.690506	1.15232	0.584305
Il1r2	2.06858	3.731e-05	2.3537	9.167e-06	1.01452	0.999785	1.36228	0.363955
Gspt2	2.06782	0.0004818	2.50252	7.493e-06	1.32083	0.612767	1.24949	0.611246
Nupr1	2.06115	1e-06	2.17089	1e-06	1.02142	0.999785	1.30417	0.164663
Nfkb1	2.05076	1e-06	1.43504	1.13e-05	1.01379	0.999785	1.04414	0.828108
Nop14	2.04313	1e-06	1.61225	1e-06	1.26867	0.0674584	1.03005	0.902368
Rhou	2.03	1e-06	1.37733	1e-06	1.08305	0.361346	-1.05937	0.54861
Elf3	2.02622	1e-06	2.36995	1e-06	-1.28149	0.427626	1.46433	0.0934656
Spata5	2.02024	1e-06	1.38174	0.003528	1.20991	0.327425	-1.10302	0.654011
4933421E11Rik	2.01795	1e-06	1.72319	1e-06	1.21642	0.327958	-1.02183	0.945915
Med31	2.01383	1e-06	1.28799	0.0375725	1.2404	0.232229	-1.142	0.506349
Noc3l	2.00992	1e-06	1.34785	0.002155	1.22089	0.143914	-1.16126	0.348735
Ms4a6c	2.00559	1e-06	2.07754	1e-06	1.277	0.132329	-1.00685	0.981763
