# Supplementary material for: Pathogenicity Induced by Invasive Infection of Streptococcus dysgalactiae subsp. equisimilis in a Mouse Model of Diabetes
Source: Front Microbiol. 2018 Sep 21;9:2128. doi: 10.3389/fmicb.2018.02128 (PMC6160533; doi:10.3389/fmicb.2018.02128)
Supplement: TABLE S2 — Genes decreased by SDSE-167 injection in both db/+ and db/db mice. [file Table_2.XLSX]

## Sheet: db_m_both167_meta_1227genes.csv
	db/db SDSE167		m+/db SDSE167		db/db SA		m+/db SA
Gene ID	Log(Fold Change)	p-value (FDR)	Log(Fold Change)	p-value (FDR)	Log(Fold Change)	p-value (FDR)	Log(Fold Change)	p-value (FDR)
C630028N24Rik	-8.00854	1e-06	-1.60715	1e-06	1.10073	0.165229	-1.04302	0.521426
Per3	-4.9157	1e-06	-2.41067	1e-06	-1.08018	0.78944	1.099	0.352554
Pck1	-4.59489	1e-06	-1.5567	1e-06	1.00738	0.999785	-1.02702	0.346123
Fmo2	-3.62697	1e-06	-1.4138	0.00143	-1.06619	0.823291	-1.24657	0.0897967
Rxrg	-3.50226	1e-06	-1.84624	1e-06	-1.07774	0.815303	-1.00185	0.993936
Olfml1	-3.22629	1e-06	-2.94395	1e-06	-1.23041	0.134556	-1.23405	0.0629781
Lyst	-3.207	1e-06	-1.30933	0.0002687	-1.13235	0.217285	1.00234	0.990222
Dbp	-3.19236	1e-06	-3.43436	1e-06	-1.00318	0.999785	-1.04549	0.552996
Slc46a3	-3.07557	1e-06	-2.50644	1e-06	1.03416	0.893902	1.04402	0.489804
Slc16a12	-3.00036	1e-06	-4.10698	1e-06	1.04103	0.838079	-1.01624	0.880423
BC025446	-2.8881	1e-06	-1.88578	1e-06	-1.06392	0.31698	-1.08202	0.102028
Lin7a	-2.80053	1e-06	-3.20169	1e-06	-1.03797	0.935786	1.08362	0.206252
Fam102a	-2.68615	1e-06	-2.16957	1e-06	1.0145	0.999785	1.14318	0.0507275
Kdr	-2.51044	1e-06	-1.87875	1e-06	1.02391	0.999785	-1.16952	0.061013
Cc2d2a	-2.48464	1e-06	-1.67211	0.0008821	-1.13261	0.839909	-1.30413	0.166846
Tox	-2.45231	1e-06	-1.36351	0.006971	-1.13527	0.332574	1.05001	0.821637
Gm10387	-2.43658	1e-06	-1.92466	1e-06	-1.05263	0.977537	-1.14312	0.25156
Fign	-2.43252	5.556e-06	-1.49512	0.0486904	-1.20087	0.693978	-1.0688	0.859218
1810010H24Rik	-2.42963	1e-06	-2.0881	1e-06	-1.2361	0.0919901	-1.22104	0.148904
Slc2a5	-2.38787	1e-06	-2.04682	1e-06	-1.24108	0.294882	-1.27312	0.0804945
Ttll1	-2.38279	1e-06	-1.51749	0.0002835	-1.25093	0.163307	-1.05235	0.82208
Nr1h5	-2.36652	0.003081	-2.65607	3.428e-05	-1.04692	0.999785	-1.44394	0.184581
Sh3bp5	-2.3225	1e-06	-1.62476	1e-06	-1.1462	0.103718	1.01361	0.929181
Tef	-2.30746	1e-06	-1.85525	1e-06	1.04726	0.949244	-1.06224	0.570381
Bmp5	-2.30704	1e-06	-1.54368	1e-06	-1.17554	0.254546	-1.13183	0.321716
Pla2g15	-2.25201	1e-06	-1.63223	1e-06	1.01198	0.999785	1.05403	0.745902
Slc17a8	-2.22861	1e-06	-1.69162	3.425e-05	-1.21657	0.136862	1.16268	0.362106
Brca2	-2.19998	1e-06	-1.68509	0.001083	-1.27309	0.278613	-1.30144	0.188883
Bank1	-2.17599	5.041e-06	-1.46876	0.0219513	-1.12541	0.893411	-1.36107	0.113644
Polg2	-2.16032	1e-06	-2.58572	1e-06	-1.21593	0.357692	-1.21032	0.311614
Sbk1	-2.12474	1e-06	-1.32958	0.0200768	-1.21755	0.16311	-1.00433	0.988284
Bcl9l	-2.1225	1e-06	-1.47075	1e-06	1.10024	0.394265	-1.06419	0.579552
Mettl8	-2.11889	1e-06	-1.52253	0.0002717	-1.24386	0.122784	-1.21301	0.196348
Ptch1	-2.10939	1e-06	-1.8905	1e-06	1.00801	0.999785	-1.0933	0.331294
Mpped2	-2.10544	1.19e-06	-1.37947	0.0399529	-1.08773	0.977537	-1.05622	0.85306
Fam55b	-2.09533	1e-06	-2.70028	1e-06	1.16318	0.0507916	-1.07172	0.346438
Ppfibp2	-2.07053	1e-06	-1.51806	5.23e-06	-1.05412	0.988826	-1.09387	0.544395
Stx2	-2.05692	1e-06	-1.38588	0.006054	-1.07703	0.906893	-1.0141	0.957024
Taz	-2.04594	1e-06	-1.5996	1e-06	-1.05612	0.895831	-1.15658	0.0990109
Dclre1a	-2.03874	1e-06	-1.27503	0.0130814	-1.20679	0.064366	-1.02243	0.912753
Ppp2r3a	-2.0367	1e-06	-1.64275	7.954e-06	-1.11491	0.771142	-1.20491	0.197173
Abcg3	-2.03534	0.0005508	-1.67029	0.006052	1.07796	0.999785	1.08229	0.812009
Cyp4b1	-2.02518	1e-06	-1.42023	2.889e-06	-1.16301	0.18495	-1.15772	0.124857
Tppp	-2.0215	1e-06	-1.60795	0.0001433	-1.02856	0.999785	-1.08446	0.71277
Abca9	-2.01447	0.0001993	-1.45868	0.0304529	-1.32232	0.306972	-1.39965	0.0884917
Mast3	-2.01141	1e-06	-1.48424	1e-06	-1.19221	0.0507916	-1.03424	0.818126
Fhl1	-2.00491	1e-06	-1.38623	0.008833	-1.15818	0.415058	-1.04792	0.849512
