# Supplementary material for: Pathogenicity Induced by Invasive Infection of Streptococcus dysgalactiae subsp. equisimilis in a Mouse Model of Diabetes
Source: Front Microbiol. 2018 Sep 21;9:2128. doi: 10.3389/fmicb.2018.02128 (PMC6160533; doi:10.3389/fmicb.2018.02128)
Supplement: TABLE S3 — Candidates of pathways induced by SDSE-167 injection in both db/+ and db/db mice. [file Table_3.XLSX]

## Sheet: db_m_both167_meta_pathwayss_tab
	p values (FDR)
Pathway	db/db SDSE167	m+/db SDSE167	db/db SA	m+/db SA
Ribosome biogenesis in eukaryotes	3.84482e-06	0.00386341	0.0884918	0.0581691
Salmonella infection	8.15427e-06	0.00159594	0.110463	0.271548
Leishmaniasis	1.51375e-05	0.00183897	0.229057	0.106707
HTLV-I infection	1.94382e-05	0.00293844	0.231074	0.692881
Endocytosis	2.65459e-05	0.000228004	0.234884	0.193393
p53 signaling pathway	2.65459e-05	0.00263771	0.160807	0.300556
Adherens junction	3.8638e-05	0.0105676	0.259145	0.0927081
Tuberculosis	5.16622e-05	4.02187e-05	0.310818	0.156156
Pathways in cancer	0.000112118	7.40281e-05	0.192796	0.0631889
RNA transport	0.000314833	0.000650002	0.160807	0.220473
Proteoglycans in cancer	0.000462727	0.00176359	0.225089	0.293211
PI3K-Akt signaling pathway	0.000507454	0.0175468	0.114993	0.133802
Rheumatoid arthritis	0.00116923	0.00969162	0.996657	0.314514
Pertussis	0.00126017	0.0105133	0.16665	0.219686
Pancreatic cancer	0.00141309	0.0399826	0.0580421	0.562796
Thyroid hormone signaling pathway	0.00151779	0.0352099	0.0580421	0.277889
Choline metabolism in cancer	0.00165731	0.0257727	0.202248	0.40618
Neurotrophin signaling pathway	0.00168991	0.00015748	0.192796	0.258162
Inflammatory bowel disease (IBD)	0.00169248	0.0496833	0.719412	0.76626
Small cell lung cancer	0.00172138	0.0388272	0.16665	0.622994
Amoebiasis	0.0018453	0.0114426	0.278524	0.692881
ErbB signaling pathway	0.00399008	0.0166003	0.0752796	0.501303
AGE-RAGE signaling pathway in diabetic complications	0.0058564	0.00468641	0.616366	0.0839755
Chronic myeloid leukemia	0.00742982	0.000647601	0.303768	0.320411
Malaria	0.00904406	0.00280225	0.432102	0.418388
Chagas disease (American trypanosomiasis)	0.00904406	0.029414	0.37122	0.608432
Fructose and mannose metabolism	0.0144239	0.0298364	0.599015	0.074071
Nitrogen metabolism	0.0206184	0.0105133	0.0865031	0.152422
