# Supplementary material for: Pathogenicity Induced by Invasive Infection of Streptococcus dysgalactiae subsp. equisimilis in a Mouse Model of Diabetes
Source: Front Microbiol. 2018 Sep 21;9:2128. doi: 10.3389/fmicb.2018.02128 (PMC6160533; doi:10.3389/fmicb.2018.02128)
Supplement: TABLE S6 — Candidates of pathways induced by SDSE-167 injection specifically in db/db mice. [file Table_6.XLSX]

## Sheet: db167specifc_meta_pathways_tabl
	p values (FDR)
Pathway	db/db SDSE167	m+/db SDSE167	db/db SA	m+/db SA
Cell cycle	0.00027238	0.118041	0.26899	0.905384
Th17 cell differentiation	0.00038467	0.111775	0.177417	0.0631889
Tight junction	0.000464805	0.13906	0.111135	0.0920402
RIG-I-like receptor signaling pathway	0.00107887	0.0683874	0.295845	0.623687
mRNA surveillance pathway	0.00107887	0.0871442	0.438012	0.411584
Bacterial invasion of epithelial cells	0.00117219	0.0870388	0.542393	0.509464
Antifolate resistance	0.00133004	0.493656	0.132812	0.0839755
Cytokine-cytokine receptor interaction	0.0019816	0.203257	0.469921	0.181892
Glycosylphosphatidylinositol (GPI)-anchor biosynthesis	0.0019816	0.0859068	0.635754	0.072139
Circadian rhythm	0.00283916	0.0500517	0.165137	0.317971
TGF-beta signaling pathway	0.00349793	0.0683874	0.135991	0.928779
RNA degradation	0.00724799	0.264592	0.731901	0.204072
Longevity regulating pathway - multiple species	0.0155524	0.0642531	0.117224	0.952211
Colorectal cancer	0.0175296	0.251835	0.36564	0.928779
Synthesis and degradation of ketone bodies	0.0249978	0.0579594	0.0927173	0.153435
Pentose phosphate pathway	0.0294278	0.117063	0.0927173	0.093001
Amyotrophic lateral sclerosis (ALS)	0.0420707	0.0812251	0.527061	0.660174
